# Supplementary material for: SnRK2 subfamily I protein kinases regulate ethylene biosynthesis by phosphorylating HB transcription factors to induce ACO1 expression in apple
Source: New Phytol. 2022 Mar 22;234(4):1262–77. doi: 10.1111/nph.18040 (PMC9314909; doi:10.1111/nph.18040)
Supplement: Supplementary file 3 — Table S3 List of genes mentioned in this study. Table S4 Primers used in this study. Please note: Wiley Blackwell are not responsible for the content or functionality of any Supporting Information supplied by the authors. Any queries (other than missing material) should be directed to the New Phytologist Central Office. [file NPH-234-1262-s001.xlsx]

## Sheet: Sheet1
New Phytologist Supporting Information
Article title: SnRK2 subfamily I protein kinases regulate ethylene biosynthesis by phosphorylating HB transcription factors to induce ACO1 expression in apple
Authors: Meiru Jia, Xingliang Li, Wei Wang, Tianyu Li, Zhengrong Dai, Yating Chen, Kaikai Zhang, Haocheng Zhu, Wenwen Mao, Qianqian Feng, Liping Liu, Jiaqi Yan, Silin Zhong, Bingbing Li*, and Wensuo Jia*
Article acceptance date: 09 February 2022
The following Supporting Information is available for this article:
Figure S1. Ethylene production during fruit development and identification of SnRK2 genes expressed in apple fruit.
Figure S2. Phosphorylation peptides of MdSnRK2.4/2.9 in apple fruit flesh at 85 d post-anthesis (DPA) and 105 DPA.
Figure S3. Detection of MdSnRK2 antibody specificity and gene expression related to ethylene synthesis.
Figure S4. Screening of MdHBs implicated in ethylene production in fruits.
Figure S5. SnRK2 subfamily 1 protein kinases regulate tomato fruit ripening by mediating ethylene biosynthesis and signaling.
Table S1. List of genes mentioned in this study.
Table S2. Primers used in this study.
Table S3. Phosphorylation peptides of MdSnRK2.4/2.9 in apple fruit flesh at 85 d post-anthesis (DPA) and 105 DPA.
Table S4. IP-MS analysis of MdSnRK2.9-interacting proteins
Note: Figures S1-S5 and Tables S1, S2, S4 are provided as separate files.

## Sheet: DPA85
Table S3. Phosphorylation peptides of MdSnRK2.4/2.9 in apple fruit flesh at 85 d post-anthesis (DPA) and 105 DPA.
prot_acc	prot_desc	pep_query	pep_index	pep_rank	pep_isbold	pep_isunique	pep_exp_mz	pep_exp_mr	pep_exp_z	pep_calc_mr	pep_delta	pep_miss	pep_score	pep_expect	pep_res_before	pep_seq	pep_res_after	pep_var_mod	pep_var_mod_pos
2::MD08G1236500	MD08G1236500	894	1991	1	1	1	383.234	764.454	2	764.455	-0.0002	0	25.95	0.046	K	IPPPVSR	S
2::MD08G1236500	MD08G1236500	2270	618	1	1	1	427.188	852.361	2	852.361	-0.0004	0	52.52	0.00019	R	FSEDEAR	Y
2::MD08G1236500	MD08G1236500	2271	671	1	1	1	427.188	852.361	2	852.361	0.0002	0	44.69	0.00069	R	FSEDEAR	Y
2::MD08G1236500	MD08G1236500	2890	6164	1	1	1	444.259	886.503	2	886.503	0.0006	0	42.97	0.00018	R	IFVANPAR	R
2::MD08G1236500	MD08G1236500	2891	5991	1	1	1	444.259	886.504	2	886.503	0.0011	0	48.31	0.0002	R	IFVANPAR	R
2::MD08G1236500	MD08G1236500	2892	5846	1	1	1	444.259	886.504	2	886.503	0.0018	0	45.24	0.00013	R	IFVANPAR	R
2::MD08G1236500	MD08G1236500	3982	11358	1	1	1	314.504	940.49	3	940.492	-0.0016	0	39.04	0.0029	K	NHPWFLK	N
2::MD08G1236500	MD08G1236500	3983	11527	1	1	1	314.504	940.491	3	940.492	-0.0008	0	16.39	0.031	K	NHPWFLK	N
2::MD08G1236500	MD08G1236500	3985	11429	1	1	1	471.254	940.493	2	940.492	0.0007	0	25.1	0.0051	K	NHPWFLK	N
2::MD08G1236500	MD08G1236500	3986	11259	1	1	1	471.254	940.493	2	940.492	0.0011	0	19.99	0.013	K	NHPWFLK	N
2::MD08G1236500	MD08G1236500	5147	6123	1	1	1	495.224	988.433	2	988.432	0.0001	0	34.8	0.0056	K	ICDFGYSK	S
2::MD08G1236500	MD08G1236500	5148	5955	1	1	1	495.224	988.433	2	988.432	0.0009	0	21.65	0.013	K	ICDFGYSK	S
2::MD08G1236500	MD08G1236500	6143	588	1	1	1	342.201	1023.58	3	1023.58	-0.0003	0	22.03	0.0086	K	SSLLHSRPK	S
2::MD08G1236500	MD08G1236500	7731	8069	1	1	1	546.776	1091.54	2	1091.54	0.0016	0	68.66	3.4e-06	K	DIGSGNFGVAR	L
2::MD08G1236500	MD08G1236500	8786	447	1	1	1	380.203	1137.59	3	1137.59	-0.0022	1	53.86	9.2e-05	R	GHKIDENVAR	E
2::MD08G1236500	MD08G1236500	9545	10673	1	1	1	586.758	1171.5	2	1171.5	-0.0014	0	81.99	1.4e-07	K	DIGSGNFGVAR	L	Phospho (ST)	0.00020000000.0
2::MD08G1236500	MD08G1236500	9546	10434	1	1	1	586.758	1171.5	2	1171.5	-0.0004	0	85.5	8.8e-08	K	DIGSGNFGVAR	L	Phospho (ST)	0.00020000000.0
2::MD08G1236500	MD08G1236500	9547	10852	1	1	1	586.759	1171.5	2	1171.5	0.0007	0	61.1	8.4e-06	K	DIGSGNFGVAR	L	Phospho (ST)	0.00020000000.0
2::MD08G1236500	MD08G1236500	9549	10256	1	1	1	586.765	1171.51	2	1171.5	0.0123	0	55.58	2e-05	K	DIGSGNFGVAR	L	Phospho (ST)	0.00020000000.0
2::MD08G1236500	MD08G1236500	13502	10412	1	1	1	678.863	1355.71	2	1355.7	0.0074	0	98.81	1.2e-09	K	LENTLLDGSAAPR	L
2::MD08G1236500	MD08G1236500	3180	10286	1	1	1	452.912	1355.71	3	1355.7	0.0098	0	67.83	2.5e-06	K	LENTLLDGSAAPR	L
2::MD08G1236500	MD08G1236500	13519	10233	1	1	1	679.359	1356.7	2	1355.7	0.9997	0	78.56	4.9e-07	K	LENTLLDGSAAPR	L
2::MD08G1236500	MD08G1236500	13524	10599	1	1	1	679.366	1356.72	2	1355.7	1.0124	0	18.75	0.02	K	LENTLLDGSAAPR	L
2::MD08G1236500	MD08G1236500	15877	17898	1	1	1	735.386	1468.76	2	1468.76	0.0018	0	80.55	1.8e-07	R	ELTEAAQIIYYR	K
2::MD08G1236500	MD08G1236500	4923	17439	1	1	1	490.593	1468.76	3	1468.76	0.002	0	31.2	0.012	R	ELTEAAQIIYYR	K
2::MD08G1236500	MD08G1236500	4924	17616	1	1	1	490.594	1468.76	3	1468.76	0.0028	0	42.23	0.0047	R	ELTEAAQIIYYR	K
2::MD08G1236500	MD08G1236500	15878	17715	1	1	1	735.388	1468.76	2	1468.76	0.0049	0	81.8	2.1e-07	R	ELTEAAQIIYYR	K
2::MD08G1236500	MD08G1236500	15879	17537	1	1	1	735.388	1468.76	2	1468.76	0.0061	0	87.49	3.1e-08	R	ELTEAAQIIYYR	K
2::MD08G1236500	MD08G1236500	15880	17359	1	1	1	735.389	1468.76	2	1468.76	0.008	0	65.12	1.2e-06	R	ELTEAAQIIYYR	K
2::MD08G1236500	MD08G1236500	15881	18156	1	1	1	735.39	1468.76	2	1468.76	0.0087	0	22.65	0.0078	R	ELTEAAQIIYYR	K
2::MD08G1236500	MD08G1236500	16664	1803	1	1	1	503.562	1507.67	3	1507.67	-0.0003	0	34.72	0.00069	K	IPDHVHMSQECR	H
2::MD08G1236500	MD08G1236500	17013	743	1	1	1	508.894	1523.66	3	1523.66	0.0004	0	25.59	0.004	K	IPDHVHMSQECR	H	Oxidation (M)	0.000000100000.0
2::MD08G1236500	MD08G1236500	17510	22465	1	1	1	775.367	1548.72	2	1548.72	-0.0028	0	77.27	2.1e-07	R	ELTEAAQIIYYR	K	Phospho (ST)	0.002000000000.0
2::MD08G1236500	MD08G1236500	17511	22281	1	1	1	775.368	1548.72	2	1548.72	-0.0019	0	67.42	9.7e-07	R	ELTEAAQIIYYR	K	Phospho (ST)	0.002000000000.0
2::MD08G1236500	MD08G1236500	7178	13916	1	1	1	533.292	1596.85	3	1596.85	0.0027	1	27.68	0.003	R	ELTEAAQIIYYRK	E
2::MD08G1236500	MD08G1236500	18402	13939	1	1	1	799.937	1597.86	2	1596.85	1.0081	1	65.88	6.6e-07	R	ELTEAAQIIYYRK	E
2::MD08G1236500	MD08G1236500	19498	17424	1	1	1	830.955	1659.9	2	1659.88	0.0123	0	36.91	0.00071	K	STVGTPAYIAPEVLSR	R
2::MD08G1236500	MD08G1236500	8855	17207	1	1	1	571.644	1711.91	3	1711.91	-0.0007	1	56.41	6.3e-06	R	DLKLENTLLDGSAAPR	L
2::MD08G1236500	MD08G1236500	8856	17021	1	1	1	571.644	1711.91	3	1711.91	-0.0005	1	62.77	1.5e-06	R	DLKLENTLLDGSAAPR	L
2::MD08G1236500	MD08G1236500	20309	16844	1	1	1	571.644	1711.91	3	1711.91	0.0005	1	91.66	3.9e-09	R	DLKLENTLLDGSAAPR	L
2::MD08G1236500	MD08G1236500	20310	16837	1	1	1	856.963	1711.91	2	1711.91	0.0009	1	96.29	1.8e-08	R	DLKLENTLLDGSAAPR	L
2::MD08G1236500	MD08G1236500	8881	17375	1	1	1	571.981	1712.92	3	1711.91	1.0099	1	20.48	0.023	R	DLKLENTLLDGSAAPR	L
2::MD08G1236500	MD08G1236500	20693	21420	1	1	1	868.416	1734.82	2	1734.81	0.0047	0	64.29	1.8e-06	K	ENPTFSPQTVEDIMK	I
2::MD08G1236500	MD08G1236500	20694	21413	1	1	1	868.418	1734.82	2	1734.81	0.0075	0	71.15	3.9e-07	K	ENPTFSPQTVEDIMK	I
2::MD08G1236500	MD08G1236500	20706	21596	1	1	1	868.91	1735.81	2	1734.81	0.9923	0	72.91	1.7e-07	K	ENPTFSPQTVEDIMK	I
2::MD08G1236500	MD08G1236500	9304	19904	1	1	1	580.956	1739.84	3	1739.85	-0.0046	0	25.41	0.0083	K	STVGTPAYIAPEVLSR	R	Phospho (ST)	0.0200000000000000.0
2::MD08G1236500	MD08G1236500	20847	19792	1	1	1	870.931	1739.85	2	1739.85	-0.0023	0	45.45	0.00016	K	STVGTPAYIAPEVLSR	R	Phospho (ST)	0.0200000000000000.0
2::MD08G1236500	MD08G1236500	20848	19751	1	1	1	870.931	1739.85	2	1739.85	-0.002	0	39.15	0.00029	K	STVGTPAYIAPEVLSR	R	Phospho (ST)	0.0200000000000000.0
2::MD08G1236500	MD08G1236500	20849	19430	1	1	1	580.957	1739.85	3	1739.85	-0.0017	0	19.02	0.022	K	STVGTPAYIAPEVLSR	R	Phospho (ST)	0.0000200000000000.0
2::MD08G1236500	MD08G1236500	20850	19465	1	1	1	870.931	1739.85	2	1739.85	-0.0012	0	60.39	6.7e-06	K	STVGTPAYIAPEVLSR	R	Phospho (ST)	0.0200000000000000.0
2::MD08G1236500	MD08G1236500	20852	19575	1	1	1	870.932	1739.85	2	1739.85	-0.0004	0	44	9.1e-05	K	STVGTPAYIAPEVLSR	R	Phospho (ST)	0.0200000000000000.0
2::MD08G1236500	MD08G1236500	20853	19612	1	1	1	580.957	1739.85	3	1739.85	0.001	0	55.47	1.3e-05	K	STVGTPAYIAPEVLSR	R	Phospho (ST)	0.0000200000000000.0
2::MD08G1236500	MD08G1236500	20990	13991	1	1	1	876.412	1750.81	2	1750.81	0	0	64	1.2e-06	K	ENPTFSPQTVEDIMK	I	Oxidation (M)	0.000000000000010.0
2::MD08G1236500	MD08G1236500	21019	13923	1	1	1	876.911	1751.81	2	1750.81	0.9992	0	46.01	5.6e-05	K	ENPTFSPQTVEDIMK	I	Oxidation (M)	0.000000000000010.0
2::MD08G1236500	MD08G1236500	10008	13865	1	1	1	597.621	1789.84	3	1789.84	0.0011	1	33.8	0.003	K	YEVVKDIGSGNFGVAR	L	Phospho (ST)	0.0000000020000000.0
2::MD08G1236500	MD08G1236500	21766	13881	1	1	1	896.429	1790.84	2	1789.84	1.0032	1	35.74	0.0025	K	YEVVKDIGSGNFGVAR	L	Phospho (ST)	0.0000000020000000.0
2::MD08G1236500	MD08G1236500	22150	23421	1	1	1	908.397	1814.78	2	1814.78	-0.0002	0	43.16	0.00022	K	ENPTFSPQTVEDIMK	I	Phospho (ST)	0.000200000000000.0
2::MD08G1236500	MD08G1236500	22151	23232	1	1	1	908.398	1814.78	2	1814.78	0.0007	0	48.48	0.00011	K	ENPTFSPQTVEDIMK	I	Phospho (ST)	0.000200000000000.0
2::MD08G1236500	MD08G1236500	11056	18141	1	1	1	621.976	1862.91	3	1862.91	-0.0029	1	48.12	4.4e-05	R	KENPTFSPQTVEDIMK	I
2::MD08G1236500	MD08G1236500	11064	17965	1	1	1	622.31	1863.91	3	1862.91	0.9994	1	56.23	9.4e-06	R	KENPTFSPQTVEDIMK	I
2::MD08G1236500	MD08G1236500	22871	18056	1	1	1	932.963	1863.91	2	1862.91	1.0028	1	34.92	0.0015	R	KENPTFSPQTVEDIMK	I
2::MD08G1236500	MD08G1236500	15545	14273	1	1	1	727.351	2179.03	3	2178.02	1.0123	2	20.25	0.017	-	MEKYEVVKDIGSGNFGVAR	L	Phospho (ST)	0.0000000000020000000.0
2::MD08G1236500	MD08G1236500	27279	27345	1	1	1	877.791	2630.35	3	2630.34	0.0093	0	84.04	1.3e-08	R	EVVLTPTHLGIVMEYAAGGELFER	I
2::MD08G1236500	MD08G1236500	21252	26067	1	1	1	883.117	2646.33	3	2646.34	-0.0082	0	23.36	0.0085	R	EVVLTPTHLGIVMEYAAGGELFER	I	Oxidation (M)	0.000000000000100000000000.0
2::MD08G1236500	MD08G1236500	21262	26032	1	1	1	883.453	2647.34	3	2646.34	1.0005	0	30.91	0.002	R	EVVLTPTHLGIVMEYAAGGELFER	I	Oxidation (M)	0.000000000000100000000000.0
2::MD08G1236500	MD08G1236500	27646	15580	1	1	1	916.148	2745.42	3	2745.42	0.0004	1	49.6	2.9e-05	K	SSLLHSRPKSTVGTPAYIAPEVLSR	R	Phospho (ST)	0.0000000000200000000000000.0
2::MD08G1236500	MD08G1236500	22411	15748	1	1	1	916.477	2746.41	3	2745.42	0.9893	1	25.38	0.0042	K	SSLLHSRPKSTVGTPAYIAPEVLSR	R	Phospho (ST)	0.0200000000000000000000000.0

## Sheet: DPA105
Table S3. Phosphorylation peptides of MdSnRK2.4/2.9 in apple fruit flesh at 85 d post-anthesis (DPA) and 105 DPA.
prot_acc	prot_desc	pep_query	pep_index	pep_rank	pep_isbold	pep_isunique	pep_exp_mz	pep_exp_mr	pep_exp_z	pep_calc_mr	pep_delta	pep_miss	pep_score	pep_expect	pep_res_before	pep_seq	pep_res_after	pep_var_mod	pep_var_mod_pos
2::MD08G1236500	MD08G1236500	605	798	1	1	1	375.224	748.434	2	748.434	-0.0002	0	15.94	0.032	R	HPNIIR	F
2::MD08G1236500	MD08G1236500	864	1769	1	1	1	383.235	764.455	2	764.455	0.0007	0	28.18	0.025	K	IPPPVSR	S
2::MD08G1236500	MD08G1236500	865	1497	1	1	1	383.236	764.456	2	764.455	0.002	0	27.64	0.031	K	IPPPVSR	S
2::MD08G1236500	MD08G1236500	1865	4473	1	1	1	415.771	829.527	2	829.527	-0.0007	1	34.52	0.015	R	ITIKDIK	N
2::MD08G1236500	MD08G1236500	2257	527	1	1	1	427.188	852.36	2	852.361	-0.0009	0	60.47	3.1e-05	R	FSEDEAR	Y
2::MD08G1236500	MD08G1236500	2258	492	1	1	1	427.188	852.361	2	852.361	-0.0005	0	51.44	0.00025	R	FSEDEAR	Y
2::MD08G1236500	MD08G1236500	2444	959	1	1	1	432.226	862.437	2	862.437	-0.0004	0	31.59	0.015	K	IMGVHYK	I	Oxidation (M)	0.0100000.0
2::MD08G1236500	MD08G1236500	2446	1152	1	1	1	432.226	862.437	2	862.437	-0.0002	0	26.85	0.037	K	IMGVHYK	I	Oxidation (M)	0.0100000.0
2::MD08G1236500	MD08G1236500	2447	1263	1	1	1	432.226	862.437	2	862.437	-0.0001	0	32.27	0.015	K	IMGVHYK	I	Oxidation (M)	0.0100000.0
2::MD08G1236500	MD08G1236500	2448	1052	1	1	1	432.226	862.437	2	862.437	0.0002	0	27.68	0.039	K	IMGVHYK	I	Oxidation (M)	0.0100000.0
2::MD08G1236500	MD08G1236500	2920	5737	1	1	1	444.259	886.503	2	886.503	0.0003	0	45.42	0.00023	R	IFVANPAR	R
2::MD08G1236500	MD08G1236500	2921	5568	1	1	1	444.259	886.504	2	886.503	0.0011	0	48.81	0.00015	R	IFVANPAR	R
2::MD08G1236500	MD08G1236500	2922	5425	1	1	1	444.259	886.504	2	886.503	0.0013	0	45.79	0.00023	R	IFVANPAR	R
2::MD08G1236500	MD08G1236500	4059	10805	1	1	1	314.504	940.491	3	940.492	-0.0005	0	39.09	0.0074	K	NHPWFLK	N
2::MD08G1236500	MD08G1236500	4061	11035	1	1	1	471.253	940.492	2	940.492	0.0003	0	27.9	0.0043	K	NHPWFLK	N
2::MD08G1236500	MD08G1236500	4062	10866	1	1	1	471.253	940.492	2	940.492	0.0005	0	28.81	0.0035	K	NHPWFLK	N
2::MD08G1236500	MD08G1236500	4064	10691	1	1	1	471.254	940.494	2	940.492	0.0016	0	26.29	0.0049	K	NHPWFLK	N
2::MD08G1236500	MD08G1236500	5279	5708	1	1	1	495.223	988.432	2	988.432	-0.0002	0	42.25	0.003	K	ICDFGYSK	S
2::MD08G1236500	MD08G1236500	5280	5401	1	1	1	495.224	988.433	2	988.432	0.0007	0	36.66	0.004	K	ICDFGYSK	S
2::MD08G1236500	MD08G1236500	5281	5544	1	1	1	495.225	988.435	2	988.432	0.0029	0	49.37	0.00088	K	ICDFGYSK	S
2::MD08G1236500	MD08G1236500	6283	461	1	1	1	342.201	1023.58	3	1023.58	-0.0002	0	15.26	0.037	K	SSLLHSRPK	S
2::MD08G1236500	MD08G1236500	6284	479	1	1	1	512.799	1023.58	2	1023.58	0.0007	0	19	0.017	K	SSLLHSRPK	S
2::MD08G1236500	MD08G1236500	7411	4685	1	1	1	356.206	1065.6	3	1065.59	0.0012	2	23.95	0.011	R	RITIKDIK	N	Phospho (ST)	0.00200000.0
2::MD08G1236500	MD08G1236500	79	4843	1	1	1	356.206	1065.6	3	1065.59	0.0014	2	34.01	0.011	R	RITIKDIK	N	Phospho (ST)	0.00200000.0
2::MD08G1236500	MD08G1236500	7942	7529	1	1	1	546.774	1091.53	2	1091.54	-0.0021	0	46.84	0.00011	K	DIGSGNFGVAR	L
2::MD08G1236500	MD08G1236500	7945	7666	1	1	1	546.776	1091.54	2	1091.54	0.0019	0	88.59	5.6e-08	K	DIGSGNFGVAR	L
2::MD08G1236500	MD08G1236500	9053	321	1	1	1	380.203	1137.59	3	1137.59	-0.0016	1	55.78	0.00021	R	GHKIDENVAR	E
2::MD08G1236500	MD08G1236500	9845	10078	1	1	1	586.758	1171.5	2	1171.5	-0.0018	0	85.97	8.9e-08	K	DIGSGNFGVAR	L	Phospho (ST)	0.00020000000.0
2::MD08G1236500	MD08G1236500	9846	9924	1	1	1	586.758	1171.5	2	1171.5	-0.0006	0	83.44	1.1e-07	K	DIGSGNFGVAR	L	Phospho (ST)	0.00020000000.0
2::MD08G1236500	MD08G1236500	9847	10592	1	1	1	586.758	1171.5	2	1171.5	-0.0004	0	71.77	3.6e-07	K	DIGSGNFGVAR	L	Phospho (ST)	0.00020000000.0
2::MD08G1236500	MD08G1236500	9848	10416	1	1	1	586.758	1171.5	2	1171.5	-0.0001	0	71.76	7.2e-07	K	DIGSGNFGVAR	L	Phospho (ST)	0.00020000000.0
2::MD08G1236500	MD08G1236500	9849	11716	1	1	1	586.758	1171.5	2	1171.5	0	0	35.37	0.0058	K	DIGSGNFGVAR	L	Phospho (ST)	0.00020000000.0
2::MD08G1236500	MD08G1236500	9850	10237	1	1	1	586.758	1171.5	2	1171.5	0	0	83.08	1.5e-07	K	DIGSGNFGVAR	L	Phospho (ST)	0.00020000000.0
2::MD08G1236500	MD08G1236500	9851	10776	1	1	1	586.759	1171.5	2	1171.5	0.0005	0	74.14	1.8e-06	K	DIGSGNFGVAR	L	Phospho (ST)	0.00020000000.0
2::MD08G1236500	MD08G1236500	9852	11214	1	1	1	586.759	1171.5	2	1171.5	0.0007	0	45.09	0.00026	K	DIGSGNFGVAR	L	Phospho (ST)	0.00020000000.0
2::MD08G1236500	MD08G1236500	9853	9580	1	1	1	586.762	1171.51	2	1171.5	0.0065	0	60.61	1.1e-05	K	DIGSGNFGVAR	L	Phospho (ST)	0.00020000000.0
2::MD08G1236500	MD08G1236500	9854	9755	1	1	1	586.764	1171.51	2	1171.5	0.011	0	77.82	3e-07	K	DIGSGNFGVAR	L	Phospho (ST)	0.00020000000.0
2::MD08G1236500	MD08G1236500	11166	10090	1	1	1	615.812	1229.61	2	1229.61	-0.0031	1	38.97	0.002	R	LKICDFGYSK	S
2::MD08G1236500	MD08G1236500	12694	12614	1	1	1	433.24	1296.7	3	1296.7	0.0015	1	15.39	0.037	K	DIKNHPWFLK	N
2::MD08G1236500	MD08G1236500	14015	10337	1	1	1	678.857	1355.7	2	1355.7	-0.0049	0	21	0.011	K	LENTLLDGSAAPR	L
2::MD08G1236500	MD08G1236500	14016	10511	1	1	1	678.859	1355.7	2	1355.7	-0.0009	0	33.93	0.00078	K	LENTLLDGSAAPR	L
2::MD08G1236500	MD08G1236500	14017	9995	1	1	1	678.86	1355.7	2	1355.7	0.0005	0	59.02	2.1e-05	K	LENTLLDGSAAPR	L
2::MD08G1236500	MD08G1236500	14018	8603	1	1	1	678.86	1355.71	2	1355.7	0.0017	0	61.25	5.2e-06	K	LENTLLDGSAAPR	L
2::MD08G1236500	MD08G1236500	14019	9845	1	1	1	678.861	1355.71	2	1355.7	0.0027	0	95.4	2.5e-09	K	LENTLLDGSAAPR	L
2::MD08G1236500	MD08G1236500	14020	10157	1	1	1	678.861	1355.71	2	1355.7	0.0028	0	53.05	3.5e-05	K	LENTLLDGSAAPR	L
2::MD08G1236500	MD08G1236500	3229	9698	1	1	1	452.911	1355.71	3	1355.7	0.0073	0	76.54	4.9e-07	K	LENTLLDGSAAPR	L
2::MD08G1236500	MD08G1236500	14021	9667	1	1	1	678.865	1355.72	2	1355.7	0.0115	0	73.02	3e-07	K	LENTLLDGSAAPR	L
2::MD08G1236500	MD08G1236500	14040	10793	1	1	1	679.351	1356.69	2	1355.7	0.9838	0	71.19	4.6e-06	K	LENTLLDGSAAPR	L
2::MD08G1236500	MD08G1236500	14045	9634	1	1	1	679.358	1356.7	2	1355.7	0.9966	0	62.18	1.5e-05	K	LENTLLDGSAAPR	L
2::MD08G1236500	MD08G1236500	14303	3199	1	1	1	457.563	1369.67	3	1369.67	-0.0007	2	18.91	0.025	R	NKETKELVAMK	Y	Phospho (ST)	0.00020000000.0
2::MD08G1236500	MD08G1236500	15663	11487	1	1	1	718.842	1435.67	2	1435.67	-0.0019	0	28.14	0.0032	K	LENTLLDGSAAPR	L	Phospho (ST)	0.0000000020000.0
2::MD08G1236500	MD08G1236500	15664	12251	1	1	1	718.842	1435.67	2	1435.67	-0.0008	0	29.95	0.0036	K	LENTLLDGSAAPR	L	Phospho (ST)	0.0002000000000.0
2::MD08G1236500	MD08G1236500	15665	11279	1	1	1	718.843	1435.67	2	1435.67	-0.0002	0	49.84	3.2e-05	K	LENTLLDGSAAPR	L	Phospho (ST)	0.0000000020000.0
2::MD08G1236500	MD08G1236500	16289	17138	1	1	1	735.386	1468.76	2	1468.76	0.0012	0	74.38	7.8e-07	R	ELTEAAQIIYYR	K
2::MD08G1236500	MD08G1236500	16290	17309	1	1	1	735.386	1468.76	2	1468.76	0.0019	0	69.4	1.3e-06	R	ELTEAAQIIYYR	K
2::MD08G1236500	MD08G1236500	16291	16969	1	1	1	735.386	1468.76	2	1468.76	0.0024	0	82.29	1.4e-07	R	ELTEAAQIIYYR	K
2::MD08G1236500	MD08G1236500	16292	16894	1	1	1	490.594	1468.76	3	1468.76	0.0026	0	28.04	0.026	R	ELTEAAQIIYYR	K
2::MD08G1236500	MD08G1236500	16294	16708	1	1	1	490.595	1468.76	3	1468.76	0.0058	0	28.94	0.017	R	ELTEAAQIIYYR	K
2::MD08G1236500	MD08G1236500	16295	16792	1	1	1	735.388	1468.76	2	1468.76	0.0059	0	88.08	2.7e-08	R	ELTEAAQIIYYR	K
2::MD08G1236500	MD08G1236500	16296	16630	1	1	1	735.389	1468.76	2	1468.76	0.0069	0	39.68	0.0002	R	ELTEAAQIIYYR	K
2::MD08G1236500	MD08G1236500	16309	17939	1	1	1	735.882	1469.75	2	1468.76	0.9936	0	28.22	0.0092	R	ELTEAAQIIYYR	K
2::MD08G1236500	MD08G1236500	17028	1885	1	1	1	377.924	1507.67	4	1507.67	-0.0004	0	18.57	0.018	K	IPDHVHMSQECR	H
2::MD08G1236500	MD08G1236500	17029	1518	1	1	1	754.84	1507.67	2	1507.67	-0.0004	0	39.97	0.00064	K	IPDHVHMSQECR	H
2::MD08G1236500	MD08G1236500	17030	1740	1	1	1	377.924	1507.67	4	1507.67	0	0	52.36	4.2e-05	K	IPDHVHMSQECR	H
2::MD08G1236500	MD08G1236500	17031	1610	1	1	1	503.563	1507.67	3	1507.67	0.0002	0	38.95	0.00022	K	IPDHVHMSQECR	H
2::MD08G1236500	MD08G1236500	17032	1609	1	1	1	377.924	1507.67	4	1507.67	0.0008	0	48.66	2.7e-05	K	IPDHVHMSQECR	H
2::MD08G1236500	MD08G1236500	17348	473	1	1	1	381.922	1523.66	4	1523.66	-0.0015	0	36.79	0.00037	K	IPDHVHMSQECR	H	Oxidation (M)	0.000000100000.0
2::MD08G1236500	MD08G1236500	17349	586	1	1	1	381.922	1523.66	4	1523.66	-0.0013	0	44.86	6.9e-05	K	IPDHVHMSQECR	H	Oxidation (M)	0.000000100000.0
2::MD08G1236500	MD08G1236500	17352	703	1	1	1	381.922	1523.66	4	1523.66	-0.0009	0	51.11	2e-05	K	IPDHVHMSQECR	H	Oxidation (M)	0.000000100000.0
2::MD08G1236500	MD08G1236500	17353	514	1	1	1	381.922	1523.66	4	1523.66	-0.0009	0	29.99	0.0015	K	IPDHVHMSQECR	H	Oxidation (M)	0.000000100000.0
2::MD08G1236500	MD08G1236500	17354	649	1	1	1	381.922	1523.66	4	1523.66	-0.0009	0	40.51	0.0017	K	IPDHVHMSQECR	H	Oxidation (M)	0.000000100000.0
2::MD08G1236500	MD08G1236500	17356	1091	1	1	1	381.922	1523.66	4	1523.66	-0.0006	0	26.87	0.012	K	IPDHVHMSQECR	H	Oxidation (M)	0.000000100000.0
2::MD08G1236500	MD08G1236500	17357	356	1	1	1	381.922	1523.66	4	1523.66	-0.0004	0	20.4	0.013	K	IPDHVHMSQECR	H	Oxidation (M)	0.000000100000.0
2::MD08G1236500	MD08G1236500	17358	467	1	1	1	508.894	1523.66	3	1523.66	-0.0004	0	31.81	0.001	K	IPDHVHMSQECR	H	Oxidation (M)	0.000000100000.0
2::MD08G1236500	MD08G1236500	17359	641	1	1	1	508.894	1523.66	3	1523.66	-0.0003	0	41.28	0.00016	K	IPDHVHMSQECR	H	Oxidation (M)	0.000000100000.0
2::MD08G1236500	MD08G1236500	17360	553	1	1	1	381.922	1523.66	4	1523.66	-0.0003	0	43.46	8.4e-05	K	IPDHVHMSQECR	H	Oxidation (M)	0.000000100000.0
2::MD08G1236500	MD08G1236500	17361	731	1	1	1	508.894	1523.66	3	1523.66	-0.0002	0	32.75	0.0014	K	IPDHVHMSQECR	H	Oxidation (M)	0.000000100000.0
2::MD08G1236500	MD08G1236500	17362	506	1	1	1	508.894	1523.66	3	1523.66	-0.0001	0	36.42	0.00038	K	IPDHVHMSQECR	H	Oxidation (M)	0.000000100000.0
2::MD08G1236500	MD08G1236500	6074	1538	1	1	1	508.894	1523.66	3	1523.66	0	0	16.32	0.029	K	IPDHVHMSQECR	H	Oxidation (M)	0.000000100000.0
2::MD08G1236500	MD08G1236500	17364	689	1	1	1	508.894	1523.66	3	1523.66	0.0001	0	36.59	0.00037	K	IPDHVHMSQECR	H	Oxidation (M)	0.000000100000.0
2::MD08G1236500	MD08G1236500	17365	578	1	1	1	508.894	1523.66	3	1523.66	0.0001	0	26.47	0.0047	K	IPDHVHMSQECR	H	Oxidation (M)	0.000000100000.0
2::MD08G1236500	MD08G1236500	17367	542	1	1	1	508.894	1523.66	3	1523.66	0.0005	0	38.4	0.00031	K	IPDHVHMSQECR	H	Oxidation (M)	0.000000100000.0
2::MD08G1236500	MD08G1236500	6076	1252	1	1	1	508.895	1523.66	3	1523.66	0.0018	0	23.62	0.0061	K	IPDHVHMSQECR	H	Oxidation (M)	0.000000100000.0
2::MD08G1236500	MD08G1236500	17371	1307	1	1	1	381.923	1523.66	4	1523.66	0.0038	0	31.15	0.0012	K	IPDHVHMSQECR	H	Oxidation (M)	0.000000100000.0
2::MD08G1236500	MD08G1236500	17852	21254	1	1	1	775.367	1548.72	2	1548.72	-0.0028	0	34.67	0.0012	R	ELTEAAQIIYYR	K	Phospho (ST)	0.002000000000.0
2::MD08G1236500	MD08G1236500	17853	22589	1	1	1	775.368	1548.72	2	1548.72	-0.0006	0	86.86	6.8e-08	R	ELTEAAQIIYYR	K	Phospho (ST)	0.002000000000.0
2::MD08G1236500	MD08G1236500	17854	21603	1	1	1	775.369	1548.72	2	1548.72	0.0003	0	99.55	1.8e-09	R	ELTEAAQIIYYR	K	Phospho (ST)	0.002000000000.0
2::MD08G1236500	MD08G1236500	17855	21781	1	1	1	775.369	1548.72	2	1548.72	0.0007	0	99.76	1.3e-09	R	ELTEAAQIIYYR	K	Phospho (ST)	0.002000000000.0
2::MD08G1236500	MD08G1236500	17856	21427	1	1	1	775.369	1548.72	2	1548.72	0.0007	0	87.71	6.9e-09	R	ELTEAAQIIYYR	K	Phospho (ST)	0.002000000000.0
2::MD08G1236500	MD08G1236500	17857	22406	1	1	1	775.369	1548.72	2	1548.72	0.0019	0	86.72	2e-08	R	ELTEAAQIIYYR	K	Phospho (ST)	0.002000000000.0
2::MD08G1236500	MD08G1236500	17861	21959	1	1	1	775.377	1548.74	2	1548.72	0.0162	0	92.39	5.3e-09	R	ELTEAAQIIYYR	K	Phospho (ST)	0.002000000000.0
2::MD08G1236500	MD08G1236500	7236	2899	1	1	1	530.218	1587.63	3	1587.63	0.0003	0	33.28	0.0018	K	IPDHVHMSQECR	H	Phospho (ST)	0.000000020000.0
2::MD08G1236500	MD08G1236500	18470	3051	1	1	1	530.218	1587.63	3	1587.63	0.0009	0	16.87	0.026	K	IPDHVHMSQECR	H	Phospho (ST)	0.000000020000.0
2::MD08G1236500	MD08G1236500	19719	16901	1	1	1	830.951	1659.89	2	1659.88	0.0042	0	75.81	3.1e-07	K	STVGTPAYIAPEVLSR	R
2::MD08G1236500	MD08G1236500	19721	16721	1	1	1	830.952	1659.89	2	1659.88	0.0068	0	69.89	9e-07	K	STVGTPAYIAPEVLSR	R
2::MD08G1236500	MD08G1236500	20507	17675	1	1	1	571.643	1711.91	3	1711.91	-0.002	1	35.25	0.00052	R	DLKLENTLLDGSAAPR	L
2::MD08G1236500	MD08G1236500	20508	16132	1	1	1	428.985	1711.91	4	1711.91	-0.0012	1	71.23	3.5e-07	R	DLKLENTLLDGSAAPR	L
2::MD08G1236500	MD08G1236500	20509	16082	1	1	1	856.963	1711.91	2	1711.91	0.0005	1	110.93	6.3e-10	R	DLKLENTLLDGSAAPR	L
2::MD08G1236500	MD08G1236500	9143	16387	1	1	1	571.644	1711.91	3	1711.91	0.0008	1	80.08	5e-08	R	DLKLENTLLDGSAAPR	L
2::MD08G1236500	MD08G1236500	20510	16267	1	1	1	856.963	1711.91	2	1711.91	0.0008	1	99.99	7.9e-09	R	DLKLENTLLDGSAAPR	L
2::MD08G1236500	MD08G1236500	20511	16207	1	1	1	571.645	1711.91	3	1711.91	0.0028	1	95.6	1.9e-09	R	DLKLENTLLDGSAAPR	L
2::MD08G1236500	MD08G1236500	9165	16028	1	1	1	571.974	1712.9	3	1711.91	0.9905	1	27.13	0.0029	R	DLKLENTLLDGSAAPR	L
2::MD08G1236500	MD08G1236500	9167	16737	1	1	1	571.983	1712.93	3	1711.91	1.0155	1	31.66	0.0011	R	DLKLENTLLDGSAAPR	L
2::MD08G1236500	MD08G1236500	20868	20677	1	1	1	868.411	1734.81	2	1734.81	-0.0065	0	69.12	7.3e-07	K	ENPTFSPQTVEDIMK	I
2::MD08G1236500	MD08G1236500	20869	21036	1	1	1	868.412	1734.81	2	1734.81	-0.004	0	35.05	0.0011	K	ENPTFSPQTVEDIMK	I
2::MD08G1236500	MD08G1236500	20870	20816	1	1	1	579.277	1734.81	3	1734.81	-0.0031	0	13.98	0.049	K	ENPTFSPQTVEDIMK	I
2::MD08G1236500	MD08G1236500	20871	20852	1	1	1	868.414	1734.81	2	1734.81	-0.0001	0	84.72	2.5e-08	K	ENPTFSPQTVEDIMK	I
2::MD08G1236500	MD08G1236500	9603	19206	1	1	1	580.955	1739.84	3	1739.85	-0.0057	0	37.02	0.00054	K	STVGTPAYIAPEVLSR	R	Phospho (ST)	0.0000200000000000.0
2::MD08G1236500	MD08G1236500	21016	18694	1	1	1	870.931	1739.85	2	1739.85	-0.0018	0	62.47	9.6e-06	K	STVGTPAYIAPEVLSR	R	Phospho (ST)	0.0200000000000000.0
2::MD08G1236500	MD08G1236500	21017	19130	1	1	1	870.932	1739.85	2	1739.85	-0.0005	0	31.54	0.0012	K	STVGTPAYIAPEVLSR	R	Phospho (ST)	0.0200000000000000.0
2::MD08G1236500	MD08G1236500	21018	18712	1	1	1	870.932	1739.85	2	1739.85	-0.0003	0	66.16	3.1e-06	K	STVGTPAYIAPEVLSR	R	Phospho (ST)	0.0200000000000000.0
2::MD08G1236500	MD08G1236500	21019	19020	1	1	1	870.932	1739.85	2	1739.85	-0.0003	0	38.54	0.00031	K	STVGTPAYIAPEVLSR	R	Phospho (ST)	0.0200000000000000.0
2::MD08G1236500	MD08G1236500	21020	18891	1	1	1	870.932	1739.85	2	1739.85	0	0	30.85	0.0014	K	STVGTPAYIAPEVLSR	R	Phospho (ST)	0.0200000000000000.0
2::MD08G1236500	MD08G1236500	9604	18665	1	1	1	580.958	1739.85	3	1739.85	0.0023	0	37.07	0.00076	K	STVGTPAYIAPEVLSR	R	Phospho (Y)	0.0000000300000000.0
2::MD08G1236500	MD08G1236500	21022	19027	1	1	1	580.958	1739.85	3	1739.85	0.0026	0	54.28	8.1e-05	K	STVGTPAYIAPEVLSR	R	Phospho (ST)	0.0200000000000000.0
2::MD08G1236500	MD08G1236500	21141	13400	1	1	1	876.409	1750.8	2	1750.81	-0.0041	0	40.93	0.00015	K	ENPTFSPQTVEDIMK	I	Oxidation (M)	0.000000000000010.0
2::MD08G1236500	MD08G1236500	21169	13225	1	1	1	876.914	1751.81	2	1750.81	1.0052	0	46.61	5.5e-05	K	ENPTFSPQTVEDIMK	I	Oxidation (M)	0.000000000000010.0
2::MD08G1236500	MD08G1236500	21797	13122	1	1	1	895.923	1789.83	2	1789.84	-0.009	1	33.93	0.0013	K	YEVVKDIGSGNFGVAR	L	Phospho (ST)	0.0000000020000000.0
2::MD08G1236500	MD08G1236500	21799	13297	1	1	1	895.926	1789.84	2	1789.84	-0.0022	1	54.27	0.00012	K	YEVVKDIGSGNFGVAR	L	Phospho (ST)	0.0000000020000000.0
2::MD08G1236500	MD08G1236500	10358	13132	1	1	1	597.955	1790.84	3	1789.84	1.003	1	20.48	0.031	K	YEVVKDIGSGNFGVAR	L	Phospho (ST)	0.0000000020000000.0
2::MD08G1236500	MD08G1236500	21807	13466	1	1	1	896.429	1790.84	2	1789.84	1.0038	1	53.7	4.4e-05	K	YEVVKDIGSGNFGVAR	L	Phospho (ST)	0.0000000020000000.0
2::MD08G1236500	MD08G1236500	21837	16274	1	1	1	897.446	1792.88	2	1791.88	0.9998	1	53.04	1.9e-05	R	DLKLENTLLDGSAAPR	L	Phospho (ST)	0.0000002000000000.0
2::MD08G1236500	MD08G1236500	21838	16090	1	1	1	897.449	1792.88	2	1791.88	1.0063	1	36.32	0.0063	R	DLKLENTLLDGSAAPR	L	Phospho (ST)	0.0000002000000000.0
2::MD08G1236500	MD08G1236500	22171	23068	1	1	1	908.396	1814.78	2	1814.78	-0.0017	0	43.87	0.00012	K	ENPTFSPQTVEDIMK	I	Phospho (ST)	0.000200000000000.0
2::MD08G1236500	MD08G1236500	22172	22343	1	1	1	908.397	1814.78	2	1814.78	-0.0005	0	19.85	0.019	K	ENPTFSPQTVEDIMK	I	Phospho (ST)	0.000200000000000.0
2::MD08G1236500	MD08G1236500	22174	22694	1	1	1	908.397	1814.78	2	1814.78	0.0003	0	80.63	8.6e-08	K	ENPTFSPQTVEDIMK	I	Phospho (ST)	0.000200000000000.0
2::MD08G1236500	MD08G1236500	22175	22519	1	1	1	908.397	1814.78	2	1814.78	0.0004	0	90.04	5.3e-09	K	ENPTFSPQTVEDIMK	I	Phospho (ST)	0.000200000000000.0
2::MD08G1236500	MD08G1236500	22427	14603	1	1	1	916.894	1831.77	2	1830.77	0.9984	0	36.86	0.0069	K	ENPTFSPQTVEDIMK	I	Oxidation (M); Phospho (ST)	0.000200000000010.0
2::MD08G1236500	MD08G1236500	22816	17458	1	1	1	621.976	1862.91	3	1862.91	-0.0016	1	52.54	2.4e-05	R	KENPTFSPQTVEDIMK	I
2::MD08G1236500	MD08G1236500	22817	17325	1	1	1	932.462	1862.91	2	1862.91	0.0015	1	33.19	0.0016	R	KENPTFSPQTVEDIMK	I
2::MD08G1236500	MD08G1236500	22818	17291	1	1	1	621.977	1862.91	3	1862.91	0.0019	1	60.55	3.3e-06	R	KENPTFSPQTVEDIMK	I
2::MD08G1236500	MD08G1236500	23478	19661	1	1	1	648.631	1942.87	3	1942.87	-0.0022	1	28.64	0.0021	R	KENPTFSPQTVEDIMK	I	Phospho (ST)	0.0000002000000000.0
2::MD08G1236500	MD08G1236500	23479	19420	1	1	1	972.444	1942.87	2	1942.87	-0.0018	1	77.86	1.2e-07	R	KENPTFSPQTVEDIMK	I	Phospho (ST)	0.0000200000000000.0
2::MD08G1236500	MD08G1236500	23480	19399	1	1	1	648.632	1942.88	3	1942.87	0.0003	1	66.28	6.9e-07	R	KENPTFSPQTVEDIMK	I	Phospho (ST)	0.0000002000000000.0
2::MD08G1236500	MD08G1236500	23481	19619	1	1	1	972.445	1942.88	2	1942.87	0.0011	1	26.79	0.021	R	KENPTFSPQTVEDIMK	I	Phospho (ST)	0.0000200000000000.0
2::MD08G1236500	MD08G1236500	23482	19245	1	1	1	972.448	1942.88	2	1942.87	0.0059	1	45.65	0.00023	R	KENPTFSPQTVEDIMK	I	Phospho (ST)	0.0000200000000000.0
2::MD08G1236500	MD08G1236500	12672	19224	1	1	1	648.963	1943.87	3	1942.87	0.9927	1	24.75	0.0048	R	KENPTFSPQTVEDIMK	I	Phospho (ST)	0.0000200000000000.0
2::MD08G1236500	MD08G1236500	12673	19580	1	1	1	648.966	1943.88	3	1942.87	1.0011	1	46.13	4.7e-05	R	KENPTFSPQTVEDIMK	I	Phospho (ST)	0.0000002000000000.0
2::MD08G1236500	MD08G1236500	26899	26492	1	1	1	877.789	2630.34	3	2630.34	0.0035	0	102.09	2.7e-10	R	EVVLTPTHLGIVMEYAAGGELFER	I
2::MD08G1236500	MD08G1236500	26926	25714	1	1	1	661.571	2642.25	4	2642.25	0.0016	0	59.18	5.3e-06	R	YFFQQLISGVSYCHSLQICHR	D
2::MD08G1236500	MD08G1236500	21376	25209	1	1	1	883.12	2646.34	3	2646.34	0.0026	0	29.77	0.0031	R	EVVLTPTHLGIVMEYAAGGELFER	I	Oxidation (M)	0.000000000000100000000000.0
2::MD08G1236500	MD08G1236500	23034	18154	1	1	1	942.803	2825.39	3	2825.39	-0.0008	1	33.66	0.0012	K	SSLLHSRPKSTVGTPAYIAPEVLSR	R	2 Phospho (ST)	0.0000000002200000000000000.0
2::MD08G1236500	MD08G1236500	27319	18867	1	1	1	707.355	2825.39	4	2825.39	0.002	1	22.24	0.025	K	SSLLHSRPKSTVGTPAYIAPEVLSR	R	2 Phospho (ST)	0.0000000000200200000000000.0
2::MD08G1236500	MD08G1236500	27320	19047	1	1	1	707.355	2825.39	4	2825.39	0.0024	1	27.64	0.011	K	SSLLHSRPKSTVGTPAYIAPEVLSR	R	2 Phospho (ST)	0.0000000000200200000000000.0
2::MD08G1236500	MD08G1236500	23040	19173	1	1	1	943.134	2826.38	3	2825.39	0.9923	1	30.19	0.0024	K	SSLLHSRPKSTVGTPAYIAPEVLSR	R	2 Phospho (ST)	0.0000020000200000000000000.0
2::MD08G1236500	MD08G1236500	23042	18994	1	1	1	943.136	2826.39	3	2825.39	1	1	21.69	0.01	K	SSLLHSRPKSTVGTPAYIAPEVLSR	R	2 Phospho (ST)	0.0000000002200000000000000.0
2::MD08G1236500	MD08G1236500	23043	18799	1	1	1	943.137	2826.39	3	2825.39	1.0024	1	30.18	0.0079	K	SSLLHSRPKSTVGTPAYIAPEVLSR	R	2 Phospho (ST)	0.0000000000200200000000000.0
2::MD08G1236500	MD08G1236500	27322	17981	1	1	1	707.605	2826.39	4	2825.39	1.003	1	36.27	0.00092	K	SSLLHSRPKSTVGTPAYIAPEVLSR	R	2 Phospho (ST)	0.0000000000200200000000000.0
2::MD08G1236500	MD08G1236500	27323	18157	1	1	1	707.605	2826.39	4	2825.39	1.0043	1	32.23	0.01	K	SSLLHSRPKSTVGTPAYIAPEVLSR	R	Phospho (ST); Phospho (Y)	0.0000000000000200300000000.0
2::MD08G1236500	MD08G1236500	23045	19450	1	1	1	943.139	2826.39	3	2825.39	1.0062	1	19.75	0.021	K	SSLLHSRPKSTVGTPAYIAPEVLSR	R	2 Phospho (ST)	0.0000000000200200000000000.0
2::MD08G1236500	MD08G1236500	23046	17653	1	1	1	943.139	2826.39	3	2825.39	1.007	1	46.47	0.00023	K	SSLLHSRPKSTVGTPAYIAPEVLSR	R	2 Phospho (ST)	0.0200000000200000000000000.0
2::MD08G1236500	MD08G1236500	23047	19664	1	1	1	943.139	2826.4	3	2825.39	1.0081	1	16.7	0.042	K	SSLLHSRPKSTVGTPAYIAPEVLSR	R	2 Phospho (ST)	0.0000000000200200000000000.0
2::MD08G1236500	MD08G1236500	23048	18432	1	1	1	943.14	2826.4	3	2825.39	1.0112	1	43.32	0.00033	K	SSLLHSRPKSTVGTPAYIAPEVLSR	R	2 Phospho (ST)	0.0200000000200000000000000.0
